# Supplementary material for: Multi-level integrative analysis of the roles of lncRNAs and differential mRNAs in the progression of chronic pancreatitis to pancreatic ductal adenocarcinoma
Source: BMC Genomics. 2023 Mar 6;24:101. doi: 10.1186/s12864-023-09209-4 (PMC9990329; doi:10.1186/s12864-023-09209-4)
Supplement: Supplementary file 1 — Additional file 1: Table S1. The miRNAs and genes regulated by lncRNA. [file 12864_2023_9209_MOESM1_ESM.xlsx]

## Sheet: Sheet1
Table S1. The miRNAs and genes regulated by lncRNA
Gene	miRNA1	miRNA2	miRNA1-gene1	miRNA2-gene2	miRNA3-gene3		miRNA2-gene1	miRNA2-gene2	miRNA2-gene3
LINC00092	hsa-miR-4728-5p	hsa-miR-4450	C20orf96	NACC1	SMARCD1		PDP2	POU2AF1	RTKN2
LINC00242	hsa-miR-146a-3p	hsa-miR-4328	CPLX2	FOXC1	STXBP6		ZBTB41	FKBP4	NR2F2
LINC00261	hsa-miR-6867-5p	hsa-miR-5196-5p	VGLL3	ABR	CALCOCO1		PLEKHS1	MMP15	PIANP
LINC00265	hsa-miR-616-5p	hsa-miR-373-5p	ZNF845	ZC3H6	SPAG9		ST3GAL2	BCAM	CD37
LINC00273	hsa-miR-3178	hsa-miR-10394-3p	PREX2	TRAF3	EVI5L		PREX2	TRAF3	PEAK3
LINC00293	hsa-miR-4296	hsa-miR-12122	MYOF	CERS6	VWF		FGF14	ZMPSTE24	ZFP36L1
LINC00319	hsa-miR-4492	hsa-miR-1207-5p	NFIX	GIPC3	PACS1		RBBP5	ATP11A	CBX6
LINC00324	hsa-miR-6887-3p	hsa-miR-516b-5p	SPTBN4	B4GALT2	FAM241B		TOX3	DDAH1	CACNB2
LINC00334	hsa-miR-4441	hsa-miR-4283	PRSS16	TRIP12	ZBTB4		GNG13	BOK	FBXL16
LINC00410	hsa-miR-6715b-3p	hsa-miR-6715a-3p	NCBP1	NECTIN3	RAP2A		RAP1A	NCBP1	RAP2A
LINC00452	hsa-miR-6513-3p	hsa-miR-6509-5p	ZBTB21	DDIT4	ADAMTS6		NDNF	SEL1L	HOXC8
LINC00476	hsa-miR-891a-3p	hsa-miR-539-5p	FNDC3A	SH3GLB1	APPBP2		KCNB1	ZFX	ACSL6
LINC00482	hsa-miR-6734-3p	hsa-miR-6756-3p	SNX1	SMCR8	RCOR1		RCAN2	HMGXB3	RAPH1
LINC00523	hsa-miR-4755-3p	hsa-miR-6867-5p	ORAI2	CDH22	ANKRD52		VGLL3	ABR	CALCOCO1
LINC00526	hsa-miR-4738-3p	hsa-miR-4707-3p	PPM1E	LRRTM3	RPGRIP1L		ANTXR2	IL17RA	MARK4
LINC00574	hsa-miR-545-3p	hsa-miR-607	PAPPA	USP9X	TGIF2		NCKAP1	THAP2	ZDHHC21
LINC00626	hsa-miR-6867-5p	hsa-miR-5011-5p	VGLL3	ABR	CALCOCO1		SPSB1	SMAD2	STARD13
LINC00636	hsa-miR-5047	hsa-miR-1301-3p	SRXN1	KMT2A	CDK17		SRXN1	KMT2A	CDK17
LINC00638	hsa-miR-654-5p	hsa-miR-541-3p	DIRAS1	GLP2R	GLP2R		DIRAS1	PELI3	EPHA8
LINC00689	hsa-miR-4524a-3p	hsa-miR-873-3p	PRSS16	LOC403312	MFF		LRPAP1	ZNF814	YWHAB
LINC00705	hsa-miR-5011-5p	hsa-miR-656-3p	SPSB1	SMAD2	STARD13		SMAD2	ARHGAP20	ABHD10
LINC00851	hsa-miR-197-3p	hsa-miR-3613-3p	ZIC3	PTPN9	TTPAL		EPHA7	SENP5	KMT2C
LINC00865	hsa-miR-4712-3p	hsa-miR-1237-3p	LOC403312	STEAP2	ARIH1		CPSF6	ZSWIM6	CRELD2
LINC00908	hsa-miR-1290	hsa-miR-145-5p	SGO1	RTKN2	HTRA3		FSCN1	ABHD17C	FLI1
LINC00930	hsa-miR-6072	hsa-miR-451b	RNF168	HIF1AN	ONECUT2		NPTX1	AQP9	SPTSSA
LINC00951	hsa-miR-8485	hsa-miR-6730-3p	RAPGEFL1	PCK1	VAPB		PPP2CA	PHF21A	MCF2
LINC00997	hsa-miR-12115	hsa-miR-1275	GTF3C3	DCAF12L1	SOX8		GATAD2B	MECP2	PPP2R2D
LINC01000	hsa-miR-2861	hsa-miR-4316	SOCS3	FADS1	ESYT1		FIGN	ZSWIM5	UTP14C
LINC01003	hsa-miR-1251-3p	hsa-miR-527	ZNF99	ZNF99	ZNF99		PRKAR2B	CEP350	PSD3
LINC01018	hsa-miR-3149	hsa-miR-4517	PLD5	KIF1B	CAMTA1		FMR1	COL19A1	DLEU7
LINC01101	hsa-miR-4476	hsa-miR-6876-5p	PDP2	POU2AF1	RTKN2		PDP2	POU2AF1	RTKN2
LINC01116	hsa-miR-590-3p	hsa-miR-5696	BPNT1	LTN1	ZDHHC21		AHCTF1	DNAJB14	TENT5A
LINC01119	hsa-miR-130a-5p	hsa-miR-325	SLK	GRAMD1B	RSBN1		ZNF225	ISOC1	ABRAXAS2
LINC01121	hsa-miR-6799-5p	hsa-miR-8061	PAPOLG	SOGA1	RTKN		UBAP1	CCNT2	MFSD14A
LINC01126	hsa-miR-655-3p	hsa-miR-374c-5p	HOOK3	ZMYND8	EPB41L2		HOOK3	ZMYND8	EPB41L2
LINC01134	hsa-miR-6867-5p	hsa-miR-4728-5p	VGLL3	ABR	CALCOCO1		C20orf96	NACC1	SMARCD1
LINC01140	hsa-miR-544a	hsa-miR-190a-3p	XYLT1	ATP2A2	WDFY3		SMAD2	NMT1	TTYH3
LINC01142	hsa-miR-4463	hsa-miR-653-5p	TCAF2	GLIPR1L2	CLDN1		NFIA	MARCH6	PLCH1
LINC01189	hsa-miR-3605-5p	hsa-miR-3605-5p	BCAM	CYGB	ABLIM2		SCAI	DNAL1	CCDC148
LINC01512	hsa-miR-4441	hsa-miR-7114-3p	PRSS16	TRIP12	ZBTB4		ZC3H12D	IQGAP3	MARCH9
LINC01547	hsa-miR-4694-3p	hsa-miR-449a	LPAR1	UBE2Q2	CHIC1		HCN3	RAP1GDS1	FAM167A
LINC01561	hsa-miR-2052	hsa-miR-7159-5p	BBX	FKBP5	EDNRB		ACSL3	ZBTB11	SMAD2
LINC01566	hsa-miR-6800-5p	hsa-miR-5187-5p	CLN5	LNPEP	KRT222		BCL6	DCAF8	RBL2
LINC01620	hsa-miR-5011-5p	hsa-miR-190a-3p	SPSB1	SMAD2	STARD13		SMAD2	NMT1	TTYH3
LINC01686	hsa-miR-6072	hsa-miR-6891-3p	RNF168	HIF1AN	ONECUT2		ONECUT2	HIF1AN	RNF168
LINC01711	hsa-miR-9500	hsa-miR-2392	C5orf51	FAM168A	PIANP		GNG13	FAM169B	GSG1L
LINC01720	hsa-miR-450b-5p	hsa-miR-8485	FOXN3	CDC42EP3	AUTS2		RAPGEFL1	PCK1	VAPB
LINC01913	hsa-miR-875-3p	hsa-miR-3612	MTX3	JADE1	RC3H1		STRADB	EBF3	AGPAT4
LINC02209	hsa-miR-96-3p	hsa-miR-9983-3p	GFM2	GCM2	MAPK6		LIMS1	POU2F2	RBMS3
LINC02226	hsa-miR-17-3p	hsa-miR-4717-3p	DICER1	RAP2A	KAT7		ARL8B	WASF1	EML4
LINC02610	hsa-miR-663b	hsa-miR-6851-3p	BSPRY	DCX	ZNF436		GPM6A	SMPD1	PPP3CC
LINC02693	hsa-miR-520f-5p	hsa-miR-4675	TMEM241	CASK	REST		RGSL1	ZNF609	NCOR1
